# Supplementary material for: Increased Weight Gain and Insulin Resistance in HF-Fed PLTP Deficient Mice Is Related to Altered Inflammatory Response and Plasma Transport of Gut-Derived LPS
Source: Int J Mol Sci. 2022 Oct 30;23(21):13226. doi: 10.3390/ijms232113226 (PMC9654699; doi:10.3390/ijms232113226)
Supplement: Supplementary file 1 [file ijms-23-13226-s001.zip]

Archive with 1 entries (1 files):
- ijms-1963687-SI.pdf
